# Supplementary material for: Off-Flavor Removal from Sheep Placenta via Fermentation with Novel Yeast Strain Brettanomyces deamine kh3 Isolated from Traditional Apple Vinegar
Source: Molecules. 2021 Sep 26;26(19):5835. doi: 10.3390/molecules26195835 (PMC8510316; doi:10.3390/molecules26195835)
Supplement: Supplementary file 1 [file molecules-26-05835-s001.zip]

Archive with 1 entries (1 files):
- molecules-1282344-supplementary.pdf
